# Supplementary material for: PRKDC-Mediated NHEJ May Play a Crucial Role in Aneuploidy of Chromosome 8-Driven Progression of Ovarian Cancer
Source: Int J Mol Sci. 2024 Apr 28;25(9):4825. doi: 10.3390/ijms25094825 (PMC11084440; doi:10.3390/ijms25094825)
Supplement: Supplementary file 1 [file ijms-25-04825-s001.zip]

Archive with 1 entries (1 files):
- ijms-2888444-supplementary.pdf
